# Supplementary material for: Vitamin D Status for Chinese Children and Adolescents in CNNHS 2016–2017
Source: Nutrients. 2022 Nov 21;14(22):4928. doi: 10.3390/nu14224928 (PMC9693967; doi:10.3390/nu14224928)
Supplement: Supplementary file 1 [file nutrients-14-04928-s001.zip]

Archive with 1 entries (1 files):
- nutrients-2028144-supplementary.pdf
